# Supplementary material for: Sensor-Based Quantification of MDS-UPDRS III Subitems in Parkinson’s Disease Using Machine Learning
Source: Sensors (Basel). 2024 Mar 29;24(7):2195. doi: 10.3390/s24072195 (PMC11014392; doi:10.3390/s24072195)
Supplement: Supplementary file 1 [file sensors-24-02195-s001.zip]

Archive with 1 entries (1 files):
- sensors-2916958-supplementary.pdf
